# Supplementary material for: Epstein–Barr Virus Infection of Pseudostratified Nasopharyngeal Epithelium Disrupts Epithelial Integrity
Source: Cancers (Basel). 2020 Sep 22;12(9):2722. doi: 10.3390/cancers12092722 (PMC7564236; doi:10.3390/cancers12092722)
Supplement: Supplementary file 1 [file cancers-12-02722-s001.zip]

Archive with 2 entries (2 files):
- cancers-889431 supplementary Figure 1.pdf
- cancers-889431 supplementary Video 1.mp4
